# Supplementary material for: Changes in Frailty and Incident Cancer: Evidence From the Health and Retirement Study
Source: J Cachexia Sarcopenia Muscle. 2025 Dec 16;16(6):e70164. doi: 10.1002/jcsm.70164 (PMC12707304; doi:10.1002/jcsm.70164)
Supplement: Supplementary file 2 — Table S1: The 29 items used to construct the frailty index. Table S2: Behavioural changes across changes in frailty status. Table S3: Association of baseline frailty status with risks of incident cancer diagnoses. Table S4: Association of changes in frailty status with risks of incident cancer diagnoses. Table S5: Association of change in FI with risks of incident cancer diagnoses. Table S6: Association of baseline frailty status with risks of incident cancer diagnoses stratified when using another two cut‐off values of FI. Table S7: Association of changes in frailty status with risks of incident cancer diagnoses stratified when using another two cut‐off values. Table S8: Association of baseline frailty status with risks of incident cancer diagnoses by 31‐item FI. Table S9: Association of changes in frailty status with risks of incident cancer diagnoses by 31‐item FI. Table S10: Association of change in FI with risks of incident cancer diagnoses by 31‐item FI. Table S11: Association of baseline frailty status with risks of incident cancer diagnoses after further adjusting for the changes in frailty status. Table S12: Association of changes in frailty status with risks of incident cancer diagnoses after further adjusting for the baseline FI. Table S13: Association of change in FI with risks of incident cancer diagnoses after further adjusting for the baseline FI. Table S14: Association of changes in frailty status with risks of incident cancer diagnoses after excluding participants with incident cancer during the first 3 months of follow‐up. Table S15: Association of change in FI with risks of incident cancer diagnoses after excluding participants with incident cancer during the first 3 months of follow‐up. Table S16: Association of baseline frailty status with risks of incident cancer diagnoses stratified by sex. Table S17: Association of changes in frailty status with risks of incident cancer diagnoses stratified by sex. Table S18: Association of change in FI with [file JCSM-16-e70164-s002.xlsx]

## Sheet: Content
Supplemental Table Content
Supplemental Table 1. The 29 items used to construct the frailty index
Supplemental Table 2. Behavioral changes across changes in frailty status
Supplemental Table 3. Association of baseline frailty status with risks of incident cancer diagnoses
Supplemental Table 4. Association of changes in frailty status with risks of incident cancer diagnoses
Supplemental Table 5. Association of change in FI with risks of incident cancer diagnoses
Supplemental Table 6. Association of baseline frailty status with risks of incident cancer diagnoses stratified when using another two cut-off values of FI
Supplemental Table 7. Association of changes in frailty status with risks of incident cancer diagnoses stratified when using another two cut-off values
Supplemental Table 8. Association of baseline frailty status with risks of incident cancer diagnoses by 31-item FI
Supplemental Table 9. Association of changes in frailty status with risks of incident cancer diagnoses by 31-item FI
Supplemental Table 10. Association of change in FI with risks of incident cancer diagnoses by 31-item FI
Supplemental Table 11. Association of baseline frailty status with risks of incident cancer diagnoses after further adjusting for the changes in frailty status
Supplemental Table 12. Association of changes in frailty status with risks of incident cancer diagnoses after further adjusting for the baseline FI
Supplemental Table 13. Association of change in FI with risks of incident cancer diagnoses after further adjusting for the baseline FI
Supplemental Table 14. Association of changes in frailty status with risks of incident cancer diagnoses after excluding participants with incident cancer during the first three months of follow-up
Supplemental Table 15. Association of change in FI with risks of incident cancer diagnoses after excluding participants with incident cancer during the first three months of follow-up
Supplemental Table 16. Association of baseline frailty status with risks of incident cancer diagnoses stratified by sex
Supplemental Table 17. Association of changes in frailty status with risks of incident cancer diagnoses stratified by sex
Supplemental Table 18. Association of change in FI with risks of incident cancer diagnoses stratified by sex
Supplemental Table 19. Association of baseline frailty status with risks of incident cancer diagnoses stratified by age
Supplemental Table 20. Association of changes in frailty status with risks of incident cancer diagnoses stratified by age
Supplemental Table 21. Association of change in FI with risks of incident cancer diagnoses stratified by age

## Sheet: Supplemental Table 1
	Supplemental Table 1. The 29 items used to construct the frailty index
	No	Description of the item			Cut-off value
		HRS
	1	Self-reported physician diagnosed hypertension			Yes = 1, No = 0
	2	Self-reported physician diagnosed diabetes			Yes = 1, No = 0
	3	Self-reported physician diagnosed heart condition			Yes = 1, No = 0
	4	Self-reported physician diagnosed stroke			Yes = 1, No = 0
	5	Self-reported physician diagnosed arthritis			Yes = 1, No = 0
	6	Self-reported physician diagnosed chronic lung disease			Yes = 1, No = 0
	7	Self-reported physician diagnosed any emotional, nervous, or psychiatric problems			Yes = 1, No = 0
	8	Self-reported physician diagnosed memory-related disease			Yes = 1, No = 0
	9	Self-reported vision problems	Self-reported eyesight (while using lenses if appropriate)		Poor or fair = 1, excellent, very good, or good = 0 in the HRS
	10	Self-reported hearing problems	Self-reported hearing (while using hearing aid if appropriate)		Poor or fair = 1, excellent, very good, or good = 0 in the HRS
	11	Self-reported general health status			Very poor or poor = 1, Very good, good, or fair = 0
	12	Difficulty with dressing			Yes = 1, No = 0
	13	Difficulty with bathing or showering			Yes = 1, No = 0
	14	Difficulty with eating			Yes = 1, No = 0
	15	Difficulty with getting in and out of bed			Yes = 1, No = 0
	16	Difficulty with using the toilet			Yes = 1, No = 0
	17	Difficulty with managing money			Yes = 1, No = 0
	18	Difficulty with taking medication			Yes = 1, No = 0
	19	Difficulty with shopping for groceries			Yes = 1, No = 0
	20	Difficulty with preparing meals			Yes = 1, No = 0
	21	Mobility: difficulty with walking 100 yards or one block			Yes = 1, No = 0
	22	Mobility: difficulty with getting up from a chair after sitting for long periods			Yes = 1, No = 0
	23	Mobility: difficulty with climbing several flights of stairs without resting			Yes = 1, No = 0
	24	Mobility: difficulty with lifting or carrying weights over 10 pounds/jins			Yes = 1, No = 0
	25	Mobility: difficulty with picking up a coin from the table			Yes = 1, No = 0
	26	Mobility: difficulty with stooping, kneeling, or crouching			Yes = 1, No = 0
	27	Mobility: difficulty with reaching arms above shoulder level			Yes = 1, No = 0
	28	Depression: CESD-8 questionnaire			CESD-8 ≥ 4 = 1, <4 = 0 in the HRS
	29	Cognition: (memory test score + orientation test score) / 14			Continuous variable, ranging from 0 to 1
	Memory-related disease included Alzheimer’s disease, dementia, organic brain senility, and other serious memory impairment. Depression was assessed by the Center for Epidemiologic Studies Depression Scale (CESD). In the ELSA and HRS, CESD-8 was used, and the total score ranged from 0 to 8. A higher score indicated more severe depressive symptoms. The memory score was the average of words which we…
	HRS, Health and Retirement Study

## Sheet: Supplemental Tables 2
	Supplemental Table 2. Behavioral changes across changes in frailty status
		level	Overall		Stable robust	Robust to pre-frail/frail		Stable pre-frail	Pre-frail to robust	Pre-frail to frail		Stable frail	Frail to robust/pre-frail	p
	n		10178		832	451		2941	673	1025		3555	701
	Physical activity statu change
	vigorous (%)	Stable no	6103 (59.96)		287 (34.50)	208 (46.12)		1501 (51.04)	260 (38.63)	662 (64.59)		2777 (78.12)	408 (58.20)	<0.001
		from no to had	2163 (21.25)		269 (32.33)	127 (28.16)		735 (24.99)	225 (33.43)	158 (15.41)		459 (12.91)	190 (27.10)
		from had to no	614 (6.03)		53 (6.37)	37 (8.20)		197 (6.70)	38 (5.65)	102 (9.95)		155 (4.36)	32 (4.56)
		Stable had	1298 (12.75)		223 (26.80)	79 (17.52)		508 (17.27)	150 (22.29)	103 (10.05)		164 (4.61)	71 (10.13)
	moderate (%)	Stable no	2705 (26.58)		63 (7.57)	58 (12.86)		457 (15.54)	68 (10.10)	312 (30.44)		1600 (45.01)	147 (20.97)	<0.001
		from no to had	3342 (32.84)		254 (30.53)	137 (30.38)		1056 (35.91)	248 (36.85)	318 (31.02)		1030 (28.97)	299 (42.65)
		from had to no	896 (8.80)		66 (7.93)	48 (10.64)		252 (8.57)	70 (10.40)	103 (10.05)		310 (8.72)	47 (6.70)
		Stable had	3235 (31.78)		449 (53.97)	208 (46.12)		1176 (39.99)	287 (42.64)	292 (28.49)		615 (17.30)	208 (29.67)
	mild (%)	Stable no	1622 (15.94)		39 (4.69)	35 (7.76)		207 (7.04)	50 (7.43)	166 (16.20)		1036 (29.14)	89 (12.70)	<0.001
		from no to had	3451 (33.91)		248 (29.81)	156 (34.59)		995 (33.83)	199 (29.57)	324 (31.61)		1269 (35.70)	260 (37.09)
		from had to no	876 (8.61)		83 (9.98)	47 (10.42)		236 (8.02)	77 (11.44)	97 (9.46)		275 (7.74)	61 (8.70)
		Stable had	4229 (41.55)		462 (55.53)	213 (47.23)		1503 (51.11)	347 (51.56)	438 (42.73)		975 (27.43)	291 (41.51)
	Smoke statu change (%)	Stable no	7451 (73.21)		593 (71.27)	323 (71.62)		2244 (76.30)	492 (73.11)	751 (73.27)		2542 (71.50)	506 (72.18)	<0.001
		from no to had	63 (0.62)		4 (0.48)	5 (1.11)		9 (0.31)	1 (0.15)	9 (0.88)		30 (0.84)	5 (0.71)
		from had to no	1109 (10.90)		118 (14.18)	53 (11.75)		303 (10.30)	85 (12.63)	97 (9.46)		374 (10.52)	79 (11.27)
		Stable had	1555 (15.28)		117 (14.06)	70 (15.52)		385 (13.09)	95 (14.12)	168 (16.39)		609 (17.13)	111 (15.83)
	Alcohol statu change (%)	Stable no	4403 (43.26)		227 (27.28)	142 (31.49)		1080 (36.72)	223 (33.14)	475 (46.34)		1966 (55.30)	290 (41.37)	<0.001
		from no to had	536 (5.27)		38 (4.57)	21 (4.66)		139 (4.73)	34 (5.05)	48 (4.68)		203 (5.71)	53 (7.56)
		from had to no	889 (8.73)		48 (5.77)	36 (7.98)		223 (7.58)	49 (7.28)	117 (11.41)		344 (9.68)	72 (10.27)
		Stable had	4350 (42.74)		519 (62.38)	252 (55.88)		1499 (50.97)	367 (54.53)	385 (37.56)		1042 (29.31)	286 (40.80)

## Sheet: Supplemental Tables 3-5
	Supplemental Table 3. Association of baseline frailty status with risks of incident cancer diagnoses
		HRS
		events/n	HR(95%CI)a	Pa
	Robust	95/1396	1(reference)
	Pre-frail	566/5171	1.64(1.32-2.04)	<0.001
	Frail	549/5084	1.27(1.14-1.42)	<0.001
	a HR and P were adjusted for age, sex, education, marital status, smoking status, drinking status, physical activity, and hypertension.
	HRS, Health and Retirement Study
	Supplemental Table 4. Association of changes in frailty status with risks of incident cancer diagnoses
		HRS
		events/n	HR(95%CI)a	Pa
	Roust status in baseline
	Stable robust	54/832	1(reference)
	Robust to pre-frail/frail	71/451	2.50(1.76-3.56)	<0.001
	Pre-frail status in baseline
	Stable pre-frail	250/2941	1(reference)
	Pre-frail to robust	27/673	0.46(0.31-0.69)	<0.001
	Pre-frail to frail	121/1025	1.18(1.06-1.31)	0.003
	Frail status in baseline
	Stable frail	316/3555	1(reference)
	Frail to robust/pre-frail	46/701	0.74(0.54-1.01)	0.055
	a HR and P were adjusted for age, sex, education, marital status, smoking status, drinking status, physical activity, and hypertension.
	HRS, Health and Retirement Study
	Supplemental Table 5. Association of change in FI with risks of incident cancer diagnoses
		HRS																						删3个月肿瘤发生
		events/n	HR(95%CI)a	Pa
	Q1 of △ FI	200/2548	1(reference)																					Pr(>|z|)	HR	0.025	0.975
	Q2 of △ FI	203/2508	1.03(0.84-1.25)	0.80																				0.960957	1	0.823724	1.22612
	Q3 of △ FI	216/2576	1.03(0.93-1.13)	0.57																				0.747526	1.03	0.848884	1.25637
	Q4 of △ FI	266/2546	1.1(1.04-1.17)	0.002																				0.0015643	1.35	1.12191	1.63232
	P for trend test		0.002
	△ FI was calculated by the FI at the Wave 12 minus the FI at the Wave 10. Q1 was the lower quartile and Q4 was the upper quartile.
	a HR and P were adjusted for age, sex, education, marital status, smoking status, drinking status, physical activity, and hypertension.
	HRS, Health and Retirement Study; FI，Frailty index

## Sheet: Supplemental Tables 6-7
	Supplemental Table 6. Association of baseline frailty status with risks of incident cancer diagnoses stratified when using another two cut-off values of FI
		HRS
		events/n	HR(95%CI)a	Pa
	Cut-off value 1
	Robust	94/1379	1(reference)
	Pre-frail	416/3875	1.49(1.19-1.87)	<0.001
	Frail	700/6397	1.66(1.33-2.04)	<0.001
	Cut-off value 2
	Robust	51/806	1(reference)
	Pre-frail	604/5719	1.51(1.13-2.02)	0.005
	Frail	555/5126	1.73(1.29-2.32)	<0.001
	In the cut-off value 1, robust was defined as FI ≤0.10, pre-frail was defined as 0.10< FI <0.21, frail was defined as FI ≥0.21 In the cut-off value 2, robust was defined as FI ≤0.08, pre-frail was defined as 0.08< FI <0.25, frail was defined as FI ≥0.25
	a HR and P were adjusted for age, sex, education, marital status, smoking status, drinking status, physical activity, and hypertension.
	HRS, Health and Retirement Study
	Supplemental Table 7. Association of changes in frailty status with risks of incident cancer diagnoses stratified when using another two cut-off values
		HRS
		events/n	HR(95%CI)a	Pa
	Cut-off value 1
	Roust status in baseline
	Stable robust	53/828	1(reference)
	Robust to pre-frail/frail	70/441	2.44(1.70-3.51)	<0.001
	Pre-frail status in baseline
	Stable pre-frail	171/1908	1(reference)
	Pre-frail to robust	27/638	0.48(0.32-0.73)	<0.001
	Pre-frail to frail	85/936	1.03(0.79-1.33)	0.847
	Frail status in baseline
	Stable frail	421/4570	1(reference)
	Frail to robust/pre-frail	58/857	0.65(0.49-0.85)	0.002
	Cut-off value 2
	Roust status in baseline
	Stable robust	25/452	1(reference)
	Robust to pre-frail/frail	38/291	2.16(1.29-3.63)	0.003
	Pre-frail status in baseline
	Stable pre-frail	311/3587	1(reference)
	Pre-frail to robust	26/532	0.63(0.42-0.95)	0.026
	Pre-frail to frail	120/1032	1.43(1.16-1.77)	0.001
	Frail status in baseline
	Stable frail	320/3567	1(reference)
	Frail to robust/pre-frail	45/717	0.63(0.46-0.86)	0.003
	In the cut-off value 1, robust was defined as FI ≤0.10, pre-frail was defined as 0.10< FI <0.21, frail was defined as FI ≥0.21 In the cut-off value 2, robust was defined as FI ≤0.08, pre-frail was defined as 0.08< FI <0.25, frail was defined as FI ≥0.25
	a HR and P were adjusted for age, sex, education, marital status, smoking status, drinking status, physical activity, and hypertension.
	HRS, Health and Retirement Study

## Sheet: Supplemental Tables 8-10
	Supplemental Table 8. Association of baseline frailty status with risks of incident cancer diagnoses by 31-item FI
		HRS
		events/n	HR(95%CI)a	Pa
	Robust	49/674	1(reference)
	Pre-frail	636/6009	1.40(1.05-1.88)	0.022
	Frail	525/4968	1.59(1.18-2.13)	0.002
	a HR and P were adjusted for age, sex, education, marital status, and physical activity.
	HRS, Health and Retirement Study
	Supplemental Table 9. Association of changes in frailty status with risks of incident cancer diagnoses by 31-item FI
		HRS
		events/n	HR(95%CI)a	Pa
	Roust status in baseline
	Stable robust	24/374	1(reference)
	Robust to pre-frail/frail	36/238	2.33(1.38-3.94)	0.002
	Pre-frail status in baseline
	Stable pre-frail	333/3818	1(reference)
	Pre-frail to robust	25/573	0.55(0.36-0.82)	0.004
	Pre-frail to frail	118/1035	1.40(1.13-1.73)	0.002
	Frail status in baseline
	Stable frail	300/3354	1(reference)
	Frail to robust/pre-frail	49/786	0.62(0.46-0.84)	0.002
	a HR and P were adjusted for age, sex, education, marital status, and physical activity.
	HRS, Health and Retirement Study
	Supplemental Table 10. Association of change in FI with risks of incident cancer diagnoses by 31-item FI
		HRS
		events/n	HR(95%CI)a	Pa
	Age <65 years
	Q1 of △ FI	187/2540	1(reference)
	Q2 of △ FI	213/2545	1.07(0.88-1.31)	0.480
	Q3 of △ FI	219/2546	1.11(0.91-1.35)	0.309
	Q4 of △ FI	266/2547	1.45(1.20-1.76)	<0.001
	P for trend test		<0.001
	△ FI was calculated by the FI at the Wave 12 minus the FI at the Wave 10. Q1 was the lower quartile and Q4 was the upper quartile.
	a HR and P were adjusted for age, sex, education, marital status, and physical activity.
	HRS, Health and Retirement Study; FI，Frailty index

## Sheet: Supplemental Tables 11-13
	Supplemental Table 11. Association of baseline frailty status with risks of incident cancer diagnoses after further adjusting for the changes in frailty status
		HRS
		events/n	HR(95%CI)a	Pa
	Robust	95/1396	1(reference)
	Pre-frail	566/5171	1.03(0.82-1.31)	0.784
	Frail	549/5084	1.09(0.82-1.44)	0.559
	a HR and P were adjusted for age, sex, education, marital status, smoking status, drinking status, physical activity, and FI change status.
	HRS, Health and Retirement Study
	Supplemental Table 12. Association of changes in frailty status with risks of incident cancer diagnoses after further adjusting for the baseline FI
		HRS
		events/n	HR(95%CI)a	Pa
	Roust status in baseline
	Stable robust	54/832	1(reference)
	Robust to pre-frail/frail	71/451	2.58(1.76-3.78)	<0.001
	Pre-frail status in baseline
	Stable pre-frail	250/2941	1(reference)
	Pre-frail to robust	27/673	0.49(0.33-0.72)	<0.001
	Pre-frail to frail	121/1025	1.47(1.16-1.86)	0.001
	Frail status in baseline
	Stable frail	316/3555	1(reference)
	Frail to robust/pre-frail	46/701	0.67(0.49-0.93)	0.018
	a HR and P were adjusted for age, sex, education, marital status, smoking status, drinking status, physical activity, and hypertension.
	HRS, Health and Retirement Study
	Supplemental Table 13. Association of change in FI with risks of incident cancer diagnoses after further adjusting for the baseline FI
		HRS
		events/n	HR(95%CI)a	Pa
	Q1 of △ FI	200/2548	1(reference)
	Q2 of △ FI	203/2508	1.13(0.93-1.38)	0.230
	Q3 of △ FI	216/2576	1.13(0.93-1.38)	0.223					0.000116853
	Q4 of △ FI	266/2546	1.47(1.21-1.77)	<0.001
	P for trend test		<0.001
	△ FI was calculated by the FI at the Wave 12 minus the FI at the Wave 10. Q1 was the lower quartile and Q4 was the upper quartile.
	a HR and P were adjusted for age, sex, education, marital status, smoking status, drinking status, physical activity, and hypertension.
	HRS, Health and Retirement Study; FI，Frailty index

## Sheet: Supplemental Tables 14-15
	Supplemental Table 14. Association of changes in frailty status with risks of incident cancer diagnoses after excluding participants with incident cancer during the first three months of follow-up
		HRS
		events/n	HR(95%CI)a	Pa
	Roust status in baseline
	Stable robust	52/830	1(reference)
	Robust to pre-frail/frail	70/450	2.54(1.76-3.66)	<0.001
	Pre-frail status in baseline
	Stable pre-frail	243/2934	1(reference)
	Pre-frail to robust	26/672	0.49(0.33-0.74)	0.001
	Pre-frail to frail	119/1023	1.49(1.19-1.86)	<0.001
	Frail status in baseline
	Stable frail	308/3547	1(reference)
	Frail to robust/pre-frail	43/698	0.64(0.46-0.88)	0.006
	a HR and P were adjusted for age, sex, education, marital status, smoking status, drinking status, physical activity, and hypertension.
	HRS, Health and Retirement Study
	Supplemental Table 15. Association of change in FI with risks of incident cancer diagnoses after excluding participants with incident cancer during the first three months of follow-up
		HRS
		events/n	HR(95%CI)a	Pa
	Q1 of △ FI	193/2541	1(reference)
	Q2 of △ FI	200/2505	1.00(0.82-1.23)	0.230
	Q3 of △ FI	211/2571	1.03(0.85-1.26)	0.223			0.00152284
	Q4 of △ FI	257/2537	1.35(1.12-1.63)	<0.001
	P for trend test		0.002
	△ FI was calculated by the FI at the Wave 12 minus the FI at the Wave 10. Q1 was the lower quartile and Q4 was the upper quartile.
	a HR and P were adjusted for age, sex, education, marital status, smoking status, drinking status, physical activity, and hypertension.
	HRS, Health and Retirement Study; FI，Frailty index

## Sheet: Supplemental Tables 16-18
	Supplemental Table 16. Association of baseline frailty status with risks of incident cancer diagnoses stratified by sex
		HRS
		events/n	HR(95%CI)a	Pa
	Males
	Robust	49/571	1(reference)
	Pre-frail	248/1945	1.28(0.93-1.76)	0.125
	Frail	243/1776	1.52(1.09-2.11)	0.013
	Females
	Robust	46/825	1(reference)
	Pre-frail	318/3226	1.61(1.18-2.22)	0.003
	Frail	306/3308	1.66(1.20-2.30)	0.002
	P for interaction		0.313
	a HR and P were adjusted for age, sex, education, marital status, smoking status, drinking status, physical activity, and hypertension.
	HRS, Health and Retirement Study
	Supplemental Table 17. Association of changes in frailty status with risks of incident cancer diagnoses stratified by sex
		HRS
		events/n	HR(95%CI)a	Pa
	Roust status in baseline
	Males
	Stable robust	26/337	1(reference)
	Robust to pre-frail/frail	30/181	2.07(1.20-3.57)	0.009
	Females
	Stable robust	28/495	1(reference)
	Robust to pre-frail/frail	41/270	2.92(1.77-4.80)	<0.001
	P for interaction		0.545
	Pre-frail status in baseline
	Males
	Stable pre-frail	114/1111	1(reference)
	Pre-frail to robust	13/256	0.52(0.29-0.93)	0.028
	Pre-frail to frail	47/351	1.32(0.94-1.87)	0.108
	Females
	Stable pre-frail	136/1830	1(reference)
	Pre-frail to robust	14/417	0.49(0.28-0.86)	0.013
	Pre-frail to frail	74/674	1.59(1.20-2.13)	0.002
	P for interaction		0.789
	Frail status in baseline
	Males
	Stable frail	132/1172	1(reference)
	Frail to robust/pre-frail	24/278	0.70(0.45-1.09)	0.114
	Females
	Stable frail	184/2383	1(reference)
	Frail to robust/pre-frail	22/423	0.63(0.40-0.98)	0.041
	P for interaction		0.435
	a HR and P were adjusted for age, sex, education, marital status, smoking status, drinking status, physical activity, and hypertension.
	HRS, Health and Retirement Study
	Supplemental Table 18. Association of change in FI with risks of incident cancer diagnoses stratified by sex
		HRS
		events/n	HR(95%CI)a	Pa
	Males
	Q1 of △ FI	77/904	1(reference)
	Q2 of △ FI	93/927	1.20(0.88-1.63)	0.243
	Q3 of △ FI	106/944	1.32(0.98-1.78)	0.065
	Q4 of △ FI	110/911	1.50(1.12-2.01)	0.007
	P for trend test		0.005
	Females
	Q1 of △ FI	123/1644	1(reference)
	Q2 of △ FI	110/1581	0.87(0.67-1.13)	0.295
	Q3 of △ FI	110/1632	0.86(0.66-1.11)	0.25
	Q4 of △ FI	156/1635	1.27(1.00-1.62)	0.046
	P for trend test		0.049
	P for interaction		0.328
	△ FI was calculated by the FI at the Wave 12 minus the FI at the Wave 10. Q1 was the lower quartile and Q4 was the upper quartile.
	a HR and P were adjusted for age, sex, education, marital status, smoking status, drinking status, physical activity, and hypertension.
	HRS, Health and Retirement Study; FI，Frailty index

## Sheet: Supplemental Tables 19-21
	Supplemental Table 19. Association of baseline frailty status with risks of incident cancer diagnoses stratified by age
		HRS
		events/n	HR(95%CI)a	Pa
	Age <65 years
	Robust	48/912	1(reference)
	Pre-frail	187/2337	1.41(1.02-1.96)	0.04
	Frail	183/2056	1.58(1.12-2.24)	0.009
	Age ≥65 years
	Robust	47/484	1(reference)
	Pre-frail	379/2834	1.45(1.07-1.98)	0.02
	Frail	366/3028	1.63(1.19-2.24)	0.002
	P for interaction		0.069
	a HR and P were adjusted for age, sex, education, marital status, smoking status, drinking status, physical activity, and hypertension.
	HRS, Health and Retirement Study
	Supplemental Table 20. Association of changes in frailty status with risks of incident cancer diagnoses stratified by age
		HRS
		events/n	HR(95%CI)a	Pa
	Roust status in baseline
	Age <65 years
	Stable robust	283/588	1(reference)
	Robust to pre-frail/frail	19/260	1.76(0.97-3.22)	0.06
	Age ≥65 years
	Stable robust	26/244	1(reference)
	Robust to pre-frail/frail	52/191	3.17(1.96-5.11)	<0.001
	P for interaction		0.224
	Pre-frail status in baseline
	Age <65 years
	Stable pre-frail	85/1310	1(reference)
	Pre-frail to robust	16/407	0.65(0.38-1.11)	0.11
	Pre-frail to frail	40/403	1.50(1.02-2.19)	0.04
	Age ≥65 years
	Stable pre-frail	165/1631	1(reference)
	Pre-frail to robust	11/266	0.39(0.21-0.72)	0.003
	Pre-frail to frail	81/622	1.46(1.12-1.91)	0.006
	P for interaction		0.899
	Frail status in baseline
	Age <65 years
	Stable frail	122/1526	1(reference)
	Frail to robust/pre-frail	21/338	0.72(0.45-1.14)	0.16
	Age ≥65 years
	Stable frail	194/2029	1(reference)
	Frail to robust/pre-frail	25/363	0.62(0.41-0.95)	0.028
	P for interaction		0.001
	a HR and P were adjusted for age, sex, education, marital status, smoking status, drinking status, physical activity, and hypertension.
	HRS, Health and Retirement Study
	Supplemental Table 21. Association of change in FI with risks of incident cancer diagnoses stratified by age
		HRS
		events/n	HR(95%CI)a	Pa
	Age <65 years
	Q1 of △ FI	94/1344	1(reference)
	Q2 of △ FI	74/1202	0.90(0.66-1.22)	0.487
	Q3 of △ FI	70/1192	0.86(0.63-1.17)	0.337
	Q4 of △ FI	93/1094	1.24(0.93-1.65)	0.141
	P for trend test		0.210
	Age ≥65 years
	Q1 of △ FI	106/1204	1(reference)
	Q2 of △ FI	129/1306	1.07(0.83-1.39)	0.59
	Q3 of △ FI	146/1384	1.18(0.92-1.51)	0.204
	Q4 of △ FI	173/1452	1.50(1.18-1.91)	0.001
	P for trend test		<0.001
	P for interaction		0.647
	△ FI was calculated by the FI at the Wave 12 minus the FI at the Wave 10. Q1 was the lower quartile and Q4 was the upper quartile.
	a HR and P were adjusted for age, sex, education, marital status, smoking status, drinking status, physical activity, and hypertension.
	HRS, Health and Retirement Study; FI，Frailty index
